# Supplementary material for: Red LED Light Improves Pepper (Capsicum annuum L.) Seed Radicle Emergence and Growth through the Modulation of Aquaporins, Hormone Homeostasis, and Metabolite Remobilization
Source: Int J Mol Sci. 2023 Mar 1;24(5):4779. doi: 10.3390/ijms24054779 (PMC10002511; doi:10.3390/ijms24054779)
Supplement: Supplementary file 1 [file ijms-24-04779-s001.zip]

Archive with 1 entries (1 files):
- ijms-2237204-supplementary.pdf
